# Supplementary material for: Temporal regulation of the Mediator complex during muscle proliferation, differentiation, regeneration, aging, and disease
Source: Front Cell Dev Biol. 2024 Apr 16;12:1331563. doi: 10.3389/fcell.2024.1331563 (PMC11058648; doi:10.3389/fcell.2024.1331563)
Supplement: Supplementary file 1 [file Table2.XLSX]

## Sheet: Sheet1
Supplementary Table S2.
Muscle satelite cell RNA-seq raw values from mouse hindlimb used to calculate z-scores for heatmap in Figure 4A.
	0hpi	0hpi	0.5hpi	0.5hpi	1hpi	1hpi	2hpi	2hpi	4hpi	4hpi	8hpi	8hpi	16hpi	16hpi	32hpi	32hpi	60hpi	60hpi	7dpi	7dpi	14dpi	14dpi	28dpi	28dpi
Med15	1653	2876	1407	1795	750	2051	1319	1311	960	1639	1945	2618	1677	2650	1908	1118	3073	2586	529	345	424	764	588	685
Med16	374	462	664	879	496	766	687	784	716	377	711	1004	1299	1707	973	900	748	1031	310	228	636	382	857	347
Med23	280	589	732	463	396	299	257	733	648	309	372	423	477	621	541	508	555	322	409	401	103	221	476	464
Med24	319	412	716	581	369	566	336	719	592	429	531	792	1155	1315	904	634	869	919	394	371	206	216	277	264
Med25	1365	2238	3047	3235	2383	3392	1979	3215	3012	2103	2804	3999	4032	3798	4529	2532	1967	2126	825	570	1190	1333	1493	1291
Med1	880	1516	1972	3148	1122	2943	2537	1575	1707	2700	3442	4810	2741	3559	2951	1763	2631	2477	1113	914	639	650	809	1218
Med4	158	350	1275	2424	1045	2387	1853	1393	1179	1827	2490	2890	2292	1422	2759	1376	1244	1026	512	536	117	656	335	482
Med7	21	203	985	1014	950	1035	559	844	841	893	887	1205	1366	1360	1325	833	611	479	441	454	148	134	226	373
Med9	96	205	522	223	199	274	139	192	172	203	229	308	508	737	1107	634	1034	991	110	114	79	135	301	152
Med10	75	255	865	2320	906	2028	1723	825	925	1970	2456	3046	2524	2212	2165	1275	1196	1292	395	630	713	515	157	410
Med19	167	385	746	770	412	679	608	487	393	675	841	1053	1487	1677	1232	884	537	637	429	459	614	468	602	467
Med21	278	503	1322	989	802	1165	706	907	792	955	1069	1480	1722	2332	1586	1291	1137	1018	710	1034	568	359	282	515
Med26	168	385	277	1563	182	1418	1007	333	349	1123	1364	2017	1377	758	1067	284	337	323	36	55	35	354	72	106
Med31	109	159	687	987	555	985	583	630	514	838	1038	1213	1169	1075	917	587	354	291	214	208	285	145	170	231
Med6	115	231	753	865	402	634	713	479	517	620	891	1247	889	1094	1065	619	671	555	318	212	190	421	264	235
Med8	81	158	540	1208	279	1372	894	527	511	1169	1504	2145	1810	2401	1817	737	1003	906	456	390	657	562	256	425
Med11	91	183	370	223	150	169	124	142	119	115	138	205	381	497	679	372	482	403	108	96	187	303	184	137
Med14	472	923	498	846	526	905	709	783	471	583	937	1228	1276	1548	1311	1202	2672	3024	443	400	140	205	322	362
Med17	121	342	720	606	289	573	359	548	399	515	678	1011	1224	1238	1279	415	902	962	320	349	372	24	242	193
Med18	33	122	115	126	26	115	59	87	34	150	166	196	208	309	552	204	459	266	78	49	27	17	59	59
Med20	305	530	1706	1202	956	1188	712	1041	871	855	1235	1623	2643	1859	1808	1060	636	642	409	362	303	469	146	301
Med22	95	312	796	820	510	990	665	549	660	907	1419	1708	1870	1199	1673	631	595	793	176	149	123	216	72	124
Med27	395	765	859	427	569	395	367	739	622	496	712	997	703	1150	840	656	905	923	129	187	355	617	277	228
Med28	420	1096	2541	1631	1157	1650	1355	1568	1173	1478	1705	2400	2696	3661	3065	2611	2484	2520	1144	1701	1764	1261	1153	948
Med29	181	436	554	765	404	750	428	403	442	710	858	1074	1075	1231	899	515	989	880	250	420	883	695	319	459
Med30	177	450	1637	421	723	333	246	1216	748	207	231	308	707	1014	1112	1313	1372	1397	483	321	306	583	149	309
CcnC	64	169	599	641	403	695	372	439	439	605	582	827	992	1076	1345	760	893	931	227	295	186	82	128	196
Cdk8	441	815	625	492	523	606	550	746	690	524	649	660	659	958	602	482	317	357	502	374	346	168	258	502
Med12	1970	3368	1808	770	1728	839	592	1714	1487	532	578	901	1115	1365	901	1225	1648	1877	654	642	522	819	1086	871
Med13	840	1530	1259	2995	1103	2945	2565	1501	1475	2532	3464	3726	1911	1982	1812	741	601	518	815	576	807	431	1051	769
