# Supplementary material for: Temporal regulation of the Mediator complex during muscle proliferation, differentiation, regeneration, aging, and disease
Source: Front Cell Dev Biol. 2024 Apr 16;12:1331563. doi: 10.3389/fcell.2024.1331563 (PMC11058648; doi:10.3389/fcell.2024.1331563)
Supplement: Supplementary file 2 [file Table3.XLSX]

## Sheet: Sheet1
Supplementary Table S3.
RNA-seq raw values from 10- and 30-months-old mouse TA muscle used to calculate z-scores for heatmap in Figure 6A.
	TA 10 month						TA 30 month
Med15	12.47	12.44	12.47	11.53	15.8	12.02	14.11	14.13	11.6	13.7	15.4	15.16
Med16	29.42	26.03	25.58	26.87	25.81	29.07	23.88	25.69	26.6	29.72	29.66	30.36
Med23	6.26	6.46	7.65	7.07	6.21	6.93	6.81	6.67	6.7	7.78	7.29	6.27
Med24	45.93	39.57	37.46	41.16	36.96	40.16	42.44	38.45	41.91	40.22	45.89	45.57
Med25	56.08	55.19	61.08	55.03	52.23	55.26	44.95	44.19	46.77	55.79	59.93	56.04
Med1	15.5	16.09	15.06	17.47	15.46	17.06	15.62	18.63	15.24	15.98	17.02	13.83
Med4	17.96	20.41	20.59	16.91	18.52	21.03	18.25	21.32	22.03	21.98	19.62	18.44
Med7	13.11	12.29	15.55	11.28	10.24	14.68	12.43	15.3	13.43	14.77	13.5	13.95
Med9	20.32	20.06	21.58	17.83	17.18	20.04	17.95	20.18	17.38	19.38	18.32	20.64
Med10	11.3	12.04	13.7	10.51	8.49	14.93	14.75	14.74	12.34	11.97	11.55	13.56
Med19	8.49	9.09	10.3	10.28	8.16	9.33	10.9	10.8	7.95	11.05	10.65	9.33
Med21	37.15	35.01	42.9	38.89	31.14	36.75	40.41	45.26	33.32	36.51	35.87	31.33
Med26	6.53	5.2	5.17	6.09	4.76	4.42	6.74	6.71	7.89	6.01	7.18	7.24
Med31	7.5	6.25	8.37	6.86	5.55	7.7	7.23	7.73	7.5	5.2	5.26	6.63
Med6	10.69	12.66	17.31	14.17	13.69	16.87	16.87	14.01	14.8	15.74	14.45	13.07
Med8	45.25	45.76	45.02	42.96	39.56	42.51	44.08	49.33	43.11	41.42	49.71	42.85
Med11	4.03	4.82	5.4	4.51	4.49	3.57	5.15	5.68	7.1	5.37	3.48	4.9
Med14	25.33	19.86	21.93	22.8	21.16	22.48	22.56	19.07	19.7	22.61	24.28	24.16
Med17	7.45	8.59	8.88	9.63	7.53	9.96	9.55	10.6	9.62	7.53	8.7	8.79
Med18	1.9	1.43	1.32	1.84	1.57	0.79	1.5	1.36	1.7	1.62	1.67	1.72
Med20	11.81	10.8	12.38	10.91	8.67	11.7	11.47	12.93	10.99	12.99	10.66	11.11
Med22	16.06	16.69	13.07	14.06	13.69	17.39	16.39	15.46	15.76	16.37	16.45	14.87
Med27	15.83	17.74	15.33	18.2	16.3	18.06	19.66	19.17	21.78	17.64	21.43	17.16
Med28	37.16	44.75	43.49	39.68	40.16	42.75	39.48	37.79	46.16	44.89	47.94	41.01
Med29	20.88	24.47	23.1	21.5	20.94	22.68	18.92	19.87	20.73	22.63	20.05	18.92
Med30	15.06	14.26	15.28	12.81	13.12	12.81	12.04	14.8	12.65	10.89	17.46	12.91
CcnC	8.3	7.57	9.57	9.03	8.15	7.8	9.8	10.73	8.08	6.95	8.61	8.28
Cdk8	11.27	12.02	12.75	13.06	9.97	13.03	12.53	15.58	12.27	12.31	14.97	14.38
Med12	13.85	12.4	14.98	13.65	15.2	12.97	17.2	13.26	11.99	17.31	17.21	15.52
Med13	25.64	22.9	29.83	26.76	35.12	29.81	26.52	23.55	19.62	23.59	28.61	24.77
