# Supplementary material for: Temporal regulation of the Mediator complex during muscle proliferation, differentiation, regeneration, aging, and disease
Source: Front Cell Dev Biol. 2024 Apr 16;12:1331563. doi: 10.3389/fcell.2024.1331563 (PMC11058648; doi:10.3389/fcell.2024.1331563)
Supplement: Supplementary file 3 [file Table6.XLSX]

## Sheet: Sheet1
Supplementary Table S6.
RNA-seq raw values from 10- and 30-months-old mouse triceps muscle used to calculate z-scores for heatmap in Supplemental Figure 6C.
	Tri 10 month						Tri 30 month
Med15	12.88	11.44	11.56	13.91	13.54	11.35	13.81	14.11	13.1	14.07	14.65	13.83
Med16	24.07	23.77	22.57	21.23	23.85	23.52	22.62	21.42	23.19	25.06	26.7	23.53
Med23	5.83	6.13	5.96	9	7.88	6.41	6.05	8.72	6.17	8.62	6.98	7.23
Med24	35.54	36.11	35.08	42.12	38.21	37.17	39.87	36.14	42.2	37.42	42.53	45.24
Med25	52.79	63.54	68.51	63.79	62.88	62.79	58.67	54.7	51.52	57.34	59.73	60.96
Med1	15.6	15.73	15.52	19.19	17.02	15.41	17.02	16.99	17.61	19.34	21.27	17.22
Med4	19.33	19.49	22.58	19.39	19.35	20.68	24.32	24.96	21.16	20.42	21.81	23.02
Med7	12.46	9.98	12.55	15.95	12.35	16.59	12.56	13.94	15.21	14.05	13.59	12.04
Med9	18.47	19.55	21.48	19.44	18.95	18.75	21.82	18.89	18.19	18.21	21.03	21.03
Med10	13.55	14.01	14.19	11.76	10.29	13.83	9.65	13.31	13.51	12.99	13.67	12.03
Med19	7.71	10.9	11.01	8.17	7.99	8.97	9.39	9.49	11.45	7.46	10.69	10.59
Med21	32.35	38.41	42.77	38.44	40.43	40.15	40.17	39.36	43.01	33.43	41.46	35.71
Med26	7.51	4.78	5.02	5.19	5.14	4.22	5.91	7.67	6.75	7.31	8.54	6.65
Med31	9.13	6.96	7.36	8.3	6.61	8.47	9.18	8.64	9.12	6.19	7.21	10.14
Med6	15.49	13.93	13.59	16.86	15.86	18.68	16.02	16.57	16.25	15.22	18.82	18.79
Med8	40.56	38.94	43.32	44.46	43.05	42.3	45.59	42.13	42.29	43.19	45.11	41.34
Med11	5.92	8.37	6.21	5.14	7.19	4.77	6.8	6.32	6.06	4.93	4.92	7.98
Med14	26.58	19.8	22.77	24.92	22.94	21.82	24.08	24.57	24.73	29.17	23.91	21.69
Med17	9.91	9.71	9.66	8.72	10.49	9.13	10.31	11.3	9.79	9.47	10.67	8.33
Med18	1.16	1.63	1.44	1.83	1.16	1.28	1.49	1.37	1.49	1.98	1.58	1.49
Med20	10.88	11.25	11.72	10.13	11.24	10.7	10.76	10.58	10.03	11.58	10.01	9.55
Med22	13.91	15.54	13.2	17.43	13.44	13.83	18.1	12.28	15.74	16.32	17.03	16.43
Med27	17.93	15.14	18.16	17.28	16.33	17.75	17.5	14.8	18.28	17.3	19.74	18.05
Med28	38.39	49.66	50.74	46.75	48.24	45.71	45.7	42.71	46.3	45.08	49.85	48.7
Med29	26.41	27.73	24.96	26.56	22.44	24.48	21.67	26.05	25.23	22.2	23.29	23.38
Med30	13.09	14.32	14.56	12.68	12.76	15.57	15.22	14.44	14.59	14.11	16.84	14.87
CcnC	7.68	7.91	8.01	7.41	10.04	7.72	8.09	9.63	8.91	7.72	9.91	7.57
Cdk8	9.66	10.55	12.47	11.44	10.88	11.04	12.7	13.3	11.22	13.91	13.18	12.51
Med12	11.83	13.48	12.11	11.85	15.22	11.14	13.74	14.53	11.79	13.75	17.75	12.81
Med13	21.66	21.1	24.41	27.72	32.09	19.71	23.69	23.24	20.51	28.41	29.91	21.39
