# Supplementary material for: Temporal regulation of the Mediator complex during muscle proliferation, differentiation, regeneration, aging, and disease
Source: Front Cell Dev Biol. 2024 Apr 16;12:1331563. doi: 10.3389/fcell.2024.1331563 (PMC11058648; doi:10.3389/fcell.2024.1331563)
Supplement: Supplementary file 5 [file Table1.XLSX]

## Sheet: Sheet1
Supplementary Table S1.
C2C12 RNA-seq raw values used to calculate z-scores for heatmap in Figure 1A.
	D0	D0	D0	D5	D5	D5
Med15	18568	20421	21252	5587	5666	5845
Med16	3423	3993	4053	2069	2285	2207
Med23	8401	9540	9494	3505	3403	3473
Med24	4333	4693	4660	2646	2682	2627
Med25	4721	5413	5318	3133	3129	3152
Med1	15013	17334	17047	7267	7032	7185
Med4	2427	2635	2587	1384	1361	1300
Med7	1668	1979	1860	1510	1664	1535
Med9	2226	2451	2405	1261	1211	1272
Med10	2535	2625	2587	1383	1285	1293
Med19	1948	2217	1909	1342	1202	1265
Med21	2494	2666	2626	1397	1280	1277
Med26	2160	2336	2869	948	935	1088
Med31	885	930	916	640	573	604
Med6	1823	2073	1879	1011	920	938
Med8	2318	2728	2573	1527	1585	1435
Med11	703	779	793	513	490	488
Med14	10554	11869	11709	5511	5602	5471
Med17	3310	3578	3621	2213	2151	2070
Med18	866	1021	969	414	394	417
Med20	917	1050	1023	689	594	601
Med22	3239	3888	3408	1991	2059	1955
Med27	4712	5117	5836	2063	2191	2282
Med28	3588	4138	3721	2114	2130	2098
Med29	121	111	134	68	85	80
Med30	5067	5412	4964	1964	1992	1778
CcnC	3542	3847	4080	1593	1563	1580
Cdk8	25901	24601	31811	14736	20236	20546
Med12	6930	7961	7602	3685	3794	3673
Med13	7943	9216	8731	5728	5809	5567
