# Supplementary material for: Temporal regulation of the Mediator complex during muscle proliferation, differentiation, regeneration, aging, and disease
Source: Front Cell Dev Biol. 2024 Apr 16;12:1331563. doi: 10.3389/fcell.2024.1331563 (PMC11058648; doi:10.3389/fcell.2024.1331563)
Supplement: Supplementary file 6 [file Table5.XLSX]

## Sheet: Sheet1
Supplementary Table S5.
RNA-seq raw values from 10- and 30-month old mouse soleus muscle used to calculate z-scores for heatmap in Supplemental Figure 6B.
	Sol 10 month						Sol 30 month					ttest
Med15	17.7	16.93	19.23	17.74	17.14	13.72	17.83	18.05	16.98	20.24	18.87	0.896513
Med16	31.97	39.3	35.64	31.95	35.84	35.95	34.43	34.12	41.53	37.68	44.34	0.192099
Med23	8.84	7.97	8.41	9.58	8.08	7.93	8.13	9.03	7.62	7.95	8.31	0.278072
Med24	45.67	55.86	49.54	53.79	48.12	46.1	51.47	43.05	45.27	47.83	52.5	0.260339
Med25	42.79	48.41	43.72	42.86	44.49	39.48	38.68	42.39	49.01	55.31	50.53	0.638217
Med1	23.1	24.74	27.42	25.94	24.35	24.15	24.78	25.07	21	20.48	24.69	0.151683
Med4	21.04	21.05	22.77	22.37	25.07	23.39	23.8	22.81	19.82	21.74	18.92	0.531935
Med7	19.3	18.88	18.51	19.61	20.36	19.87	16.6	22.03	16.59	19.25	13.44	0.328074
Med9	18.35	18.17	21.28	21.64	19.81	22.02	22.62	20.49	21.01	18.17	19.31	0.466162
Med10	14.25	12.65	14.99	13.43	13.93	15.38	16.98	15.37	14.6	16.69	17.15	0.00455474
Med19	8.42	9.9	10.78	10.38	9.57	10.65	11.22	11.55	11.83	10.44	9.91	0.0565952
Med21	49.79	45.62	46.67	46.28	50.14	45.96	46.09	43.83	39.11	37.49	40.02	0.0132048
Med26	5.65	4.01	3.98	4.51	4.66	4.06	4.47	6.41	5.83	5.55	5.7	0.13608
Med31	12.17	11.42	9.74	9.37	10.93	10.98	10.02	9.38	9.02	9.5	10.56	0.221143
Med6	19.93	16.83	21.71	20.65	19.38	15.96	22.01	21.24	17.655	19.45	18.76	0.681291
Med8	45.59	40.95	42.32	42.15	39.65	39.89	42.77	42.13	42.19	44.32	40.08	0.85019
Med11	5.24	8.09	5.7	6.09	6.35	8.02	5.03	7.43	6.66	3.86	4.94	0.720596
Med14	26.55	31.3	30.66	28.99	27.49	28.44	29.47	27.61	26.8	28.01	32.99	0.932254
Med17	14.24	14.1	16.33	16.9	13.07	13.07	16.01	15.91	14.35	14.9	15.52	0.97122
Med18	1.68	2.53	1.84	2.2	3.09	1.27	2.43	1.91	1.65	2.28	1.85	0.264274
Med20	10.7	9.82	12.36	12.34	10.28	9.68	10.14	11.35	13.33	12.19	11.17	0.788396
Med22	21.03	21.77	21.45	23.38	19.37	23.8	18.9	18.22	21.19	20.34	19.96	0.358258
Med27	23.94	25.41	29.27	25.15	27.18	24.75	25.84	24.28	24.48	20.35	25.12	0.128774
Med28	42.58	48.1	48.7	48.8	50.66	44.99	49.95	47.01	48.3	46.8	48.87	0.943112
Med29	24.85	27.69	25.72	24.89	24.45	23.75	24.6	22.05	30.06	23.13	22.38	0.402626
Med30	15.76	15.03	15.02	18.83	16.73	16.64	18.63	15.25	13.92	18.79	17.2	0.670074
CcnC	9.64	11.07	10.6	10.77	12.81	11.23	10.85	11.51	8.96	9.65	10.29	0.413717
Cdk8	9.8	11.5	12.15	14.77	12.27	10.26	11.68	11.52	12.18	11.19	12.13	0.508965
Med12	17.16	20.65	18.71	18.31	15.58	13.62	15.38	17.78	18.54	20.16	20.8	0.799777
Med13	28.13	29.8	33.11	30.76	28.94	29.22	30.22	30.4	32.02	31.6	34.56	0.329996
