# Supplementary material for: Temporal regulation of the Mediator complex during muscle proliferation, differentiation, regeneration, aging, and disease
Source: Front Cell Dev Biol. 2024 Apr 16;12:1331563. doi: 10.3389/fcell.2024.1331563 (PMC11058648; doi:10.3389/fcell.2024.1331563)
Supplement: Supplementary file 7 [file Table7.XLSX]

## Sheet: Sheet1
Supplementary Table S7.
RNA-seq raw values from 10- and 30-months-old mouse triceps muscle used to calculate z-scores for heatmap in Supplemental Figure 6D-6G.
	TA 10 Mon						TA 30 mon
Myod1	17.29	12.5	13.61	13.47	13.36	14.04	10.49	21.96	17.93	20.95	24.2	16.08
Myog	1.78	2.08	1.11	1.66	4.46	1.35	2.79	28.49	11.63	2.82	7.02	10.72
Tmem8c	0.9	0.73	0.38	1.18	0.79	1	1.32	1.22	1.59	1.43	1.31	1.24
Myh1	6233.66	5192.45	4018.4	5617.68	7003.92	5564.46	8204.65	6948.68	5199.1	5066.47	8637.4	5620.95
Myh2	112.26	106.55	54.38	92.41	120.02	81.7	110.36	66.96	145.28	88.41	95.37	93.66
Myh4	17309.6	17479.5	22375.5	22227.4	16214.7	17287	13286.8	13517	13893.4	19302	12573.7	18551.1
Myh6	2.75	4.05	1.31	2.36	3.35	2.07	3.77	2.19	1.76	2.72	1.36	2.09
Myh7	4.04	7.33	1.6	7	5.27	1.97	4.14	2.21	3.48	2.38	1.93	2.41
Myh8	121.36	116.1	90.35	113.1	121.42	96.6	107.45	84.9	141.66	108.66	103.21	106.78
Pax7	0.59	0.67	0.71	0.91	0.92	0.73	0.6	0.57	0.59	0.59	0.58	0.8
Pax3	0.51	0.63	1.16	0.48	0.25	0.77	0.49	0.7	0.81	0.95	0.77	0.98
Myf5	1.06	0.63	0.45	0.95	0.63	0.86	0.58	1.01	0.26	0.61	0.43	0.73
Myf6	105.05	93.59	88.2	80.45	138.32	96.61	105.45	242.58	114.47	174.08	154.65	138.33
	Gas 10 mon						Gas 30 mon
Myod1	12.46	11.08	13.26	12.4	9.5	13.05	11.44	16.36	9.14	21.62	16.58	12.69
Myog	4.25	2.23	3.71	2.12	2.83	2.81	5.32	7.63	3.11	7.61	4.78	7.65
Tmem8c	0.92	0.94	1.33	0.91	1.09	1.01	1.01	1.79	1.26	2.43	1.75	2.34
Myh1	1275.55	975.79	610.83	1934.77	1994.89	2129.43	2366.71	2477.91	1717.52	1644.7	2440.14	996.14
Myh2	118.85	106.32	37.22	223.23	219.7	183.91	214.73	193.62	106.28	236.55	213.94	68.79
Myh4	23040.7	17271.5	23317.2	23811.6	19528.9	19601.3	18734.2	19804.8	21790.9	21651.2	18527	22044.8
Myh6	3.92	2.77	0.74	3.03	4.07	4.02	6.5	4.9	2.38	6.3	7.79	1.69
Myh7	136.19	93.03	13.58	82.05	164.92	163.07	280.78	159.06	91.24	207.47	326.07	68.49
Myh8	133.1	114.75	80.99	203.33	190.75	171.18	186.93	181.11	140.37	207.5	191.31	105.64
Pax7	0.64	0.66	0.91	0.85	0.89	0.78	0.52	0.97	0.67	0.65	0.83	0.76
Pax3	0.1	0.05	0.1	0.38	0.15	0.19	0.07	0.14	0.06	0.26	0.07	0.2
Myf5	0.69	0.62	0.7	0.6	0.53	0.94	1.12	0.98	0.73	0.98	0.67	1.06
Myf6	121.24	93.52	86.28	97.23	113.84	85.41	121.4	179.99	120.1	169.06	144.14	157.21
	Sol 10 mon						Sol 30 mon
Myod1	8.68	6.64	4.84	5.06	4.11	4.7	12.21	5.46	16.8	14.28	8.26
Myog	6.51	5.18	5.43	3.63	3.94	4.86	6.12	5.99	9.84	8.41	5.3
Tmem8c	0.93	1.33	1.56	1.01	1.52	1.05	0.77	1.08	1.16	1.64	1.51
Myh1	3664.82	2772.35	2936.5	3690.07	2770.43	3962.18	3903.99	4474.14	5676.28	9585.12	5422.04
Myh2	1258.56	969.39	1170.69	1242.81	1065.43	865.5	1186.6	1039.16	1350.41	691.13	960.46
Myh4	1188.26	1008.99	467.74	1823.07	576.39	377.54	394.53	339.41	452.44	518.08	315.29
Myh6	96.83	97.4	78.57	71.48	73.07	85.59	89.24	114.24	97.07	120.86	138.58
Myh7	5198.77	5317.37	4172.27	3838.92	3853.19	4632.64	5135.45	6634	4743.22	6446.54	7768.82
Myh8	774.42	642.52	762.49	791.07	666.19	577.64	769.55	641.32	855.88	473.11	609.19
Pax7	1.08	1.62	1.83	2.48	1.32	1.71	0.92	1.18	1.08	0.82	2
Pax3	0.09	0.05	0.23	0.07	0.16	0.02	0.11	0.06	0.02	0.12	0.14
Myf5	1.59	1.16	1.35	0.99	1.59	1.49	1.46	2.58	1.54	1.57	1.23
Myf6	87.94	99.34	78.5	88.44	110.58	73.45	83.77	105.13	143.23	117.84	80.25
	Tri 10 mon						Tri 30 mon
Myod1	11.1	13.96	13.57	10.56	11.76	12.2	12.21	12.62	9.94	16.72	15.51	8.89
Myog	2.5	1.79	2.34	2.54	1.62	2.54	13.75	4.35	3.03	2.41	5.78	2.82
Tmem8c	0.54	1.1	1.39	0.86	1.1	0.93	2.04	1.17	0.99	1.39	0.91	1.49
Myh1	5203.69	2867.28	1840.97	4564.04	4625.72	2777.17	2858.58	2899.77	5737.38	3813.8	6785.39	3075.03
Myh2	221.1	63.4	40.76	223.52	119.91	86.57	92.63	83.45	222.25	130.55	242.4	80.67
Myh4	19110.5	19328.9	22587.6	21102.5	19810.1	20936.1	20363.4	22081.7	16886.8	20747.4	17317	19307
Myh6	6.51	1.5	1.34	5.52	2.72	2.63	3.22	1.7	6.23	3.99	6.63	1.4
Myh7	185.25	33.29	23.12	146.25	84.99	68.05	81.75	42.62	146.18	113.57	169.49	25.04
Myh8	200.68	97.21	86.84	201.55	126.02	116.1	110.05	109.17	196.28	133.45	203.85	103.04
Pax7	0.52	1	0.82	1.26	1.09	0.99	0.59	0.78	1.01	0.55	0.79	1.03
Pax3	0.05	0.22	0.31	0.25	0.22	0.17	0.27	0.26	0.1	0.31	0.3	0.16
Myf5	1.18	0.83	0.5	0.86	0.73	2.05	1.1	1.17	1.26	0.62	1.31	0.76
Myf6	101.9	100.79	93.02	98.84	86.71	98.47	134.29	152.63	107.61	163.99	121.75	137.48
